# Supplementary material for: ﻿Revision of the genus Hemopsis Kirti & Rose, 1987 (Lepidoptera, Crambidae), with descriptions of three new species from China
Source: Zookeys. 2025 May 8;1238:17–31. doi: 10.3897/zookeys.1238.150678 (PMC12082115; doi:10.3897/zookeys.1238.150678)
Supplement: XML Treatment for Hemopsis [file zookeys.1238.150678-treatment1.xml]

<!DOCTYPE tp:taxon-treatment
  PUBLIC "-//TaxonX//DTD Taxonomic Treatment Publishing DTD v0 20100105//EN" "tax-treatment-NSO.dtd">
<tp:taxon-treatment xmlns:tp="http://www.plazi.org/taxpub"><tp:treatment-meta><kwd-group><label>Taxon classification</label><kwd>
                <named-content content-type="kingdom">Animalia</named-content>
              </kwd><kwd>
                <named-content content-type="order">Lepidoptera</named-content>
              </kwd><kwd>
                <named-content content-type="family">Crambidae</named-content>
              </kwd></kwd-group><mixed-citation publication-type="journal"><person-group><name><surname>Yu</surname><given-names>Cheng-Jun</given-names></name><name><surname>Du</surname><given-names>Xi-Cui</given-names></name></person-group><article-title>﻿Revision of the genus <italic><tp:taxon-name><tp:taxon-name-part taxon-name-part-type="genus" reg="Hemopsis">Hemopsis</tp:taxon-name-part></tp:taxon-name></italic> Kirti &amp; Rose, 1987 (<tp:taxon-name><tp:taxon-name-part taxon-name-part-type="order">Lepidoptera</tp:taxon-name-part></tp:taxon-name>, <tp:taxon-name><tp:taxon-name-part taxon-name-part-type="family">Crambidae</tp:taxon-name-part></tp:taxon-name>), with descriptions of three new species from China</article-title><source>Zookeys</source><day>08</day><month>05</month><year>2025</year><volume>1238</volume><fpage>17</fpage><lpage>31</lpage><pub-id pub-id-type="doi">10.3897/zookeys.1238.150678</pub-id></mixed-citation></tp:treatment-meta><tp:nomenclature><label>﻿</label><tp:taxon-name>
              <object-id xmlns:xlink="http://www.w3.org/1999/xlink" content-type="arpha" xlink:type="simple">C0D710DB-AEA4-577F-9ECB-B70904C299FC</object-id>
              <tp:taxon-name-part taxon-name-part-type="genus" reg="Hemopsis">Hemopsis</tp:taxon-name-part>
            </tp:taxon-name><tp:taxon-authority>Kirti &amp; Rose, 1987</tp:taxon-authority><tp:nomenclature-citation-list><tp:nomenclature-citation><tp:taxon-name>
                  <tp:taxon-name-part taxon-name-part-type="genus" reg="Hemopsis">Hemopsis</tp:taxon-name-part>
                </tp:taxon-name><comment>Kirti &amp; Rose, 1987: 379. Type species: <tp:taxon-name><tp:taxon-name-part taxon-name-part-type="genus" reg="Botys">Botys</tp:taxon-name-part><tp:taxon-name-part taxon-name-part-type="species" reg="dissipatalis">dissipatalis</tp:taxon-name-part></tp:taxon-name> Lederer, 1863, by original designation.</comment></tp:nomenclature-citation></tp:nomenclature-citation-list></tp:nomenclature><tp:treatment-sec sec-type="diagnosis" id="SECID0ESPAE"><title>Diagnosis.</title><p>This genus is externally similar to <italic><tp:taxon-name><tp:taxon-name-part taxon-name-part-type="genus" reg="Mecyna">Mecyna</tp:taxon-name-part></tp:taxon-name></italic> Doubleday, 1849 in appearance, but it can be distinguished by having the uncus reduced to a flat arch and by the long, balloon-shaped corpus bursae with a well-sclerotized arciform signum, while in <italic><tp:taxon-name><tp:taxon-name-part taxon-name-part-type="genus" reg="Mecyna">Mecyna</tp:taxon-name-part></tp:taxon-name></italic>, the uncus is conical, and the corpus bursae is oval and has a longitudinal banded signum composed of granules. In addition, <italic><tp:taxon-name><tp:taxon-name-part taxon-name-part-type="genus" reg="Hemopsis">Hemopsis</tp:taxon-name-part></tp:taxon-name></italic> is very similar to <italic><tp:taxon-name><tp:taxon-name-part taxon-name-part-type="genus" reg="Ategumia">Ategumia</tp:taxon-name-part></tp:taxon-name></italic> in external adult morphology and genitalia characteristics, but it can be distinguished by the forewing having the postmedial line excurved and merged with the outside broad band between wing veins M<sub>2</sub> and CuA<sub>2</sub>; in <italic><tp:taxon-name><tp:taxon-name-part taxon-name-part-type="genus" reg="Ategumia">Ategumia</tp:taxon-name-part></tp:taxon-name></italic>, the postmedial line of the forewing is slightly excurved and intersects with, or is separated from, the outside broad band between M<sub>2</sub> and CuA<sub>2</sub>.</p></tp:treatment-sec><tp:treatment-sec sec-type="redescription" id="SECID0EDRAE"><title>Redescription.</title><p><bold><italic>Adult</italic>.</bold> Body yellowish brown; wings faintly yellow with brown or fuscous markings. Frons rounded. Antenna filiform; male with short cilia ventrally. Labial palpus obliquely upturned, with basal two-thirds white, brown distally; the third joint short, projecting forward (Fig. <xref ref-type="fig" rid="F2">2A</xref>). Maxillary palpus filiform. Forewing and hindwing with broad brown band along outer margin. Forewing with postmedial line from proximal two-thirds of costa and excurved between M<sub>2</sub> and CuA<sub>2</sub>, then incurved to discoidal stigma below and sinuous to inner margin; cell somewhat less than half length of wing; R from cell at three-fourths above; R<sub>S1</sub> very close to R<sub>S2+S3</sub>; R<sub>S2</sub> anastomosed with R<sub>S3</sub> about three-fifths beyond cell; R<sub>S4</sub> slowly curved and close to R<sub>S3+S4</sub> at base; M<sub>2</sub>, M<sub>3</sub> and CuA<sub>1</sub> from posterior angle of cell and uniformly spaced at the base; CuA<sub>2</sub> from cell at three-quarters below. Hindwing with outer margin slightly protruded at Rs; cell less than one-third length of wing; discocellulars slightly incurved; Rs with one-quarter length anastomosed with Sc+R at base; M<sub>2</sub>, M<sub>3</sub> and CuA<sub>1</sub> from posterior angle of cell; CuA<sub>1</sub> curved and approximated to M<sub>3</sub> at base; CuA<sub>2</sub> from cell at two-thirds below (Fig. <xref ref-type="fig" rid="F2">2B</xref>). Legs long and slender; middle tibia with inner spur about twice length of outer spur; hind tibia with outer proximal spurs one-third length of inner proximal spurs.</p><fig id="F2" position="float" orientation="portrait"><object-id xmlns:xlink="http://www.w3.org/1999/xlink" content-type="doi" xlink:type="simple">10.3897/zookeys.1238.150678.figure2</object-id><object-id xmlns:xlink="http://www.w3.org/1999/xlink" content-type="arpha" xlink:type="simple">2CAEEE1B-1556-5593-A953-8EB156427DCE</object-id><label>Figure 2.</label><caption><p><italic><tp:taxon-name><tp:taxon-name-part taxon-name-part-type="genus" reg="Hemopsis">Hemopsis</tp:taxon-name-part><tp:taxon-name-part taxon-name-part-type="species" reg="dissipatalis">dissipatalis</tp:taxon-name-part></tp:taxon-name></italic>, male <bold>A</bold> head <bold>B</bold> wing venation, wing slide no. YCJ23003.</p></caption><graphic xmlns:xlink="http://www.w3.org/1999/xlink" xlink:href="zookeys-1238-017_article-150678__-g002.jpg" position="float" orientation="portrait" xlink:type="simple" id="oo_1324963.jpg"><uri content-type="original_file" xlink:type="simple">https://binary.pensoft.net/fig/1324963</uri></graphic></fig><p><bold><italic>Male genitalia</italic>.</bold> Uncus reduced to a flat arch; gnathos absent; valva tongue-shaped, bearing dense, long setae. Costa well sclerotized, inflated near base. Sacculus broad, protruded to base of fibula. Fibula hook-shaped, directed toward sacculus and distally curved toward costa. Saccus developed, triangular, with rounded end. Juxta U-shaped and sclerotized. Phallus cylindrical, with multiple cornuti.</p><p><bold><italic>Female genitalia</italic>.</bold> Papillae anales densely setose. Antrum slightly sclerotized. Ductus bursae marked with well-developed and sclerotized colliculum. Ductus bursae shorter than corpus bursae. Corpus bursae long balloon-shaped, with a well-sclerotized, arciform signum.</p></tp:treatment-sec><tp:treatment-sec sec-type="distribution" id="SECID0EEUAE"><title>Distribution.</title><p>China, India, Indonesia, Sri Lanka, Japan (<xref ref-type="bibr" rid="B3">Hampson 1896</xref>; <xref ref-type="bibr" rid="B1">Caradja 1925</xref>; <xref ref-type="bibr" rid="B6">Kirti and Rose 1987</xref>).</p></tp:treatment-sec><tp:treatment-sec sec-type="remarks" id="SECID0EWUAE"><title>Remarks.</title><p>Although <italic><tp:taxon-name><tp:taxon-name-part taxon-name-part-type="genus" reg="Ategumia">Ategumia</tp:taxon-name-part></tp:taxon-name></italic> is very similar to <italic><tp:taxon-name><tp:taxon-name-part taxon-name-part-type="genus" reg="Hemopsis">Hemopsis</tp:taxon-name-part></tp:taxon-name></italic> in external adult morphology and genitalia characteristics, we found they can be distinguished by the pattern of postmedial line of forewing. Moreover, they were well separated from each other in <abbrev xmlns:xlink="http://www.w3.org/1999/xlink" xlink:title="maximum-likelihood" id="ABBRID0EKVAE" xlink:type="simple">ML</abbrev> tree based on DNA barcodes.</p></tp:treatment-sec><ref-list><ref id="B3"><mixed-citation xmlns:xlink="http://www.w3.org/1999/xlink" xlink:type="simple"><person-group><name name-style="western"><surname>Hampson</surname><given-names>GF</given-names></name></person-group> (<year>1896</year>) The Fauna of British India, Including Ceylon and Burma. Moths. Vol. IV. Taylor and Francis, London, Thacker, Spink &amp; Co., Calcutta, Thacker &amp; Co., Bombay and R. Friedländer &amp; Sohn, Berlin, xxviii + 594 pp. <ext-link xlink:href="10.5962/bhl.title.100745" ext-link-type="doi" xlink:type="simple">https://doi.org/10.5962/bhl.title.100745</ext-link></mixed-citation></ref><ref id="B1"><mixed-citation xmlns:xlink="http://www.w3.org/1999/xlink" xlink:type="simple"><person-group><name name-style="western"><surname>Caradja</surname><given-names>AV</given-names></name></person-group> (<year>1925</year>) Ueber Chinas Pyraliden, Tortriciden, Tineiden nebst kurze Betrachtungen, zu denen das Studium dieser Fauna Veranlassung gibt (Eine biogeographische Skizze). Memoriile Sectiunii Stiintifice. Academia Romana (ser. 3), Bucuresti 3(7): 257–383. [pls 1–2]</mixed-citation></ref><ref id="B6"><mixed-citation xmlns:xlink="http://www.w3.org/1999/xlink" xlink:type="simple"><person-group><name name-style="western"><surname>Kirti</surname><given-names>JS</given-names></name><name name-style="western"><surname>Rose</surname><given-names>HS</given-names></name></person-group> (<year>1987</year>) <article-title>Taxonomic status of two north-eastern India species referred to genus <italic><tp:taxon-name><tp:taxon-name-part taxon-name-part-type="genus">Sylepta</tp:taxon-name-part></tp:taxon-name></italic> Hubner with the proposal of a new genus <italic><tp:taxon-name><tp:taxon-name-part taxon-name-part-type="genus">Hemopsis</tp:taxon-name-part></tp:taxon-name></italic>.</article-title><source>Entomon</source><volume>12</volume>(<issue>4</issue>): <fpage>379</fpage>–<lpage>383</lpage>.</mixed-citation></ref></ref-list></tp:taxon-treatment>
