# Supplementary material for: ﻿Revision of the genus Hemopsis Kirti & Rose, 1987 (Lepidoptera, Crambidae), with descriptions of three new species from China
Source: Zookeys. 2025 May 8;1238:17–31. doi: 10.3897/zookeys.1238.150678 (PMC12082115; doi:10.3897/zookeys.1238.150678)
Supplement: XML Treatment for Hemopsis dissipatalis [file zookeys.1238.150678-treatment2.xml]

<!DOCTYPE tp:taxon-treatment
  PUBLIC "-//TaxonX//DTD Taxonomic Treatment Publishing DTD v0 20100105//EN" "tax-treatment-NSO.dtd">
<tp:taxon-treatment xmlns:tp="http://www.plazi.org/taxpub"><tp:treatment-meta><kwd-group><label>Taxon classification</label><kwd>
                <named-content content-type="kingdom">Animalia</named-content>
              </kwd><kwd>
                <named-content content-type="order">Lepidoptera</named-content>
              </kwd><kwd>
                <named-content content-type="family">Crambidae</named-content>
              </kwd></kwd-group><mixed-citation publication-type="journal"><person-group><name><surname>Yu</surname><given-names>Cheng-Jun</given-names></name><name><surname>Du</surname><given-names>Xi-Cui</given-names></name></person-group><article-title>﻿Revision of the genus <italic><tp:taxon-name><tp:taxon-name-part taxon-name-part-type="genus" reg="Hemopsis">Hemopsis</tp:taxon-name-part></tp:taxon-name></italic> Kirti &amp; Rose, 1987 (<tp:taxon-name><tp:taxon-name-part taxon-name-part-type="order">Lepidoptera</tp:taxon-name-part></tp:taxon-name>, <tp:taxon-name><tp:taxon-name-part taxon-name-part-type="family">Crambidae</tp:taxon-name-part></tp:taxon-name>), with descriptions of three new species from China</article-title><source>Zookeys</source><day>08</day><month>05</month><year>2025</year><volume>1238</volume><fpage>17</fpage><lpage>31</lpage><pub-id pub-id-type="doi">10.3897/zookeys.1238.150678</pub-id></mixed-citation></tp:treatment-meta><tp:nomenclature><label>﻿</label><tp:taxon-name>
              <object-id xmlns:xlink="http://www.w3.org/1999/xlink" content-type="arpha" xlink:type="simple">C5A6A2F2-379C-5E84-9CBE-4001A52982E4</object-id>
              <tp:taxon-name-part taxon-name-part-type="genus" reg="Hemopsis">Hemopsis</tp:taxon-name-part>
              <tp:taxon-name-part taxon-name-part-type="species" reg="dissipatalis">dissipatalis</tp:taxon-name-part>
            </tp:taxon-name><tp:taxon-authority>(Lederer, 1863)</tp:taxon-authority><xref ref-type="fig" rid="F3">Figs 3A</xref><xref ref-type="fig" rid="F4">, 4A, B, I</xref><tp:nomenclature-citation-list><tp:nomenclature-citation><tp:taxon-name>
                  <tp:taxon-name-part taxon-name-part-type="genus" reg="Botys">Botys</tp:taxon-name-part>
                  <tp:taxon-name-part taxon-name-part-type="species" reg="dissipatalis">dissipatalis</tp:taxon-name-part>
                </tp:taxon-name><comment>Lederer, 1863: 474. Type locality: Indonesia (Ambon Island).</comment></tp:nomenclature-citation><tp:nomenclature-citation><tp:taxon-name>
                  <tp:taxon-name-part taxon-name-part-type="genus" reg="Sylepta">Sylepta</tp:taxon-name-part>
                  <tp:taxon-name-part taxon-name-part-type="species" reg="dissipatalis">dissipatalis</tp:taxon-name-part>
                </tp:taxon-name><comment>: <xref ref-type="bibr" rid="B3">Hampson 1896</xref>: 335; <xref ref-type="bibr" rid="B1">Caradja 1925</xref>: 350.</comment></tp:nomenclature-citation><tp:nomenclature-citation><tp:taxon-name>
                  <tp:taxon-name-part taxon-name-part-type="genus" reg="Hemopsis">Hemopsis</tp:taxon-name-part>
                  <tp:taxon-name-part taxon-name-part-type="species" reg="dissipatalis">dissipatalis</tp:taxon-name-part>
                </tp:taxon-name><comment>: Kriti and Rose 1987: 380.</comment></tp:nomenclature-citation></tp:nomenclature-citation-list></tp:nomenclature><tp:treatment-sec sec-type="material" id="SECID0E46AE"><title>Material examined.</title><p>China – <bold>Guangxi Zhuang Autonomous Region</bold> • 1 ♂; Yangmeiao Scenic Spot, Huanjiang County; alt. 1160 m; 5 August 2022; Ci Tang &amp; Shi-Qi Huang leg. • 3 ♂♂; Qingshuitan Protection Station, Rongshui County; alt. 374 m; 1, 3 August 2022; Ci Tang &amp; Shi-Qi Huang leg. • 1 ♂; Protection Station, Huaping Natural Reservation Area; alt. 901 m; 3 August 2023; Shi-Qi Huang leg. • 3 ♂♂; Yinshan Park, Dayao Mountain; alt. 1100 m; 20 July 2015; Jing-Xia Zhao &amp; Kai-Li Liu leg.; genitalia slide no.: YCJ23158, YCJ23225, YCJ23226 • 1 ♂; Hekou Protection Station, Dayao Mountain; alt. 1000 m; 18 July 2015; Jing-Xia Zhao &amp; Kai-Li Liu leg.; genitalia slide no.: YCJ23221 • 1 ♂; Xiejiazhai, Huaping Nature Reserve, Guilin City; alt. 656 m; 14 June 2020; Hong Zhao leg.; genitalia slide no.: YCJ23157 – <bold>Yunnan Prov.</bold> • 2 ♀♀; Wangtianshu Scenic Spot, Xishuangbanna Dai Autonomous Prefecture; alt. 668 m; 31 July 2020;Yao Shen &amp;Ci Tang leg.; genitalia slide no.: YCJ23197 • 2 ♀♀; Jinuo Township, Xishuangbanna Dai Autonomous Prefecture; alt. 1100 m; 15 May 2015; Xiao-Qiang Lu &amp; Xi-Cui Du leg. • 2 ♂♂, 2 ♀♀; Caiyanghe River, Puer City; alt. 1500 m; 13 May 2015; Xiao-Qiang Lu &amp; Xi-Cui Du leg. • 1 ♀; Taiyanghe River, Puer City; alt. 1659 m; 2 July 2021; Yao Shen &amp; Ci Tang leg. – <bold>Hunan Prov.</bold> • 1 ♂, 2 ♀♀; Chenzhou Nature Reserve; alt. 1233 m; 3–4, June 2019; Xiao-Qiang Lu &amp; Ying Yang leg.; genitalia slide no.: YCJ23196 ♀ • 1 ♂, 1 ♀; Dupangling Forest Farm; alt. 350 m; 1 August 2020; You Zeng leg.; genitalia slide no.: YCJ23109 ♀, YCJ23167 ♂ • 1 ♂; Guabangjiao, Yingzuijie National Nature Reserve; alt. 325 m; 13 July 2023; Shi-Qi Huang leg. – <bold>Guangdong Prov.</bold> • 1 ♂; Nanling Nature Reserve; alt. 1010 m; 26 July 2020; You Zeng leg.; genitalia slide no.: YCJ23108 – <bold>Hainan Prov.</bold> • 1 ♂; Wuzhishan Nature Reserve; alt. 745 m; 27 March 2021; Yao Shen leg.; genitalia slide no.: YCJ23166.</p></tp:treatment-sec><tp:treatment-sec sec-type="redescription" id="SECID0EOAAG"><title>Redescription.</title><p><bold><italic>Adult</italic></bold> (Fig. <xref ref-type="fig" rid="F3">3A</xref>). Wingspan 22.0–32.0 mm, forewing length 10.0–16.0 mm. Frons brown. Vertex brown anteriorly, yellowish white posteriorly. Antenna yellowish brown; ventral cilia about one-third length of flagellomeres diameter in male. Maxillary palpus black-brown, white at base. Patagium brown. Tegula light brown, yellowish white distally. Forewing and hindwing pale yellow, with fuscous stigmas, lines, and broad bands along outer margin. Forewing diffused fuscous at base, proximal two-thirds of costal and broad band along outer margin fuscous; orbicular stigma a patch; discoidal stigma quadrilateral, extended to costal; antemedial line closely accompanied by a fuscous square spot below orbicular stigma; postmedial line distinctly excurved and merged with outside broad band between M<sub>2</sub> and CuA<sub>2</sub>. Hindwing with discoidal stigma reniform; postmedial line slightly excurved between M<sub>2</sub> and CuA<sub>2</sub>, then straight to discoidal stigma below and nearly straight downward, connected to outside broad band at CuA<sub>2</sub> and merged into outside broad band after CuP. Cilia brown, mixed with some white. Legs off-white, front coax and femur light brown; middle tibia brown; hind tibia with outer distal spurs half length of inner distal spurs. Abdomen dorsally yellowish brown and terminally diffused white and black at each segment, white ventrally.</p><fig id="F3" position="float" orientation="portrait"><object-id xmlns:xlink="http://www.w3.org/1999/xlink" content-type="doi" xlink:type="simple">10.3897/zookeys.1238.150678.figure3</object-id><object-id xmlns:xlink="http://www.w3.org/1999/xlink" content-type="arpha" xlink:type="simple">E9230CDA-BBAF-52AA-9819-C8F92E23B82D</object-id><label>Figure 3.</label><caption><p>Adults of <italic><tp:taxon-name><tp:taxon-name-part taxon-name-part-type="genus" reg="Hemopsis">Hemopsis</tp:taxon-name-part></tp:taxon-name></italic> species, male <bold>A</bold><italic><tp:taxon-name><tp:taxon-name-part taxon-name-part-type="genus" reg="Hemopsis">H.</tp:taxon-name-part><tp:taxon-name-part taxon-name-part-type="species" reg="dissipatalis">dissipatalis</tp:taxon-name-part></tp:taxon-name></italic><bold>B</bold><italic><tp:taxon-name><tp:taxon-name-part taxon-name-part-type="genus" reg="Hemopsis">H.</tp:taxon-name-part><tp:taxon-name-part taxon-name-part-type="species" reg="abstracta">abstracta</tp:taxon-name-part></tp:taxon-name></italic> sp. nov., holotype <bold>C</bold><italic><tp:taxon-name><tp:taxon-name-part taxon-name-part-type="genus" reg="Hemopsis">H.</tp:taxon-name-part><tp:taxon-name-part taxon-name-part-type="species" reg="coalita">coalita</tp:taxon-name-part></tp:taxon-name></italic> sp. nov., holotype <bold>D</bold><italic><tp:taxon-name><tp:taxon-name-part taxon-name-part-type="genus" reg="Hemopsis">H.</tp:taxon-name-part><tp:taxon-name-part taxon-name-part-type="species" reg="heteroidea">heteroidea</tp:taxon-name-part></tp:taxon-name></italic> sp. nov., holotype.</p></caption><graphic xmlns:xlink="http://www.w3.org/1999/xlink" xlink:href="zookeys-1238-017_article-150678__-g003.jpg" position="float" orientation="portrait" xlink:type="simple" id="oo_1324964.jpg"><uri content-type="original_file" xlink:type="simple">https://binary.pensoft.net/fig/1324964</uri></graphic></fig><p><bold><italic>Male genitalia</italic></bold> (Fig. <xref ref-type="fig" rid="F4">4A, B</xref>). Valva very gradually narrowed distally, distal end rounded; fibula short and small. Phallus with a bunch of small, spine-like cornuti arranged in a curve.</p><fig id="F4" position="float" orientation="portrait"><object-id xmlns:xlink="http://www.w3.org/1999/xlink" content-type="doi" xlink:type="simple">10.3897/zookeys.1238.150678.figure4</object-id><object-id xmlns:xlink="http://www.w3.org/1999/xlink" content-type="arpha" xlink:type="simple">651BD1D3-D5D9-523A-A3DB-76997600F1A7</object-id><label>Figure 4.</label><caption><p>Genitalia of <italic><tp:taxon-name><tp:taxon-name-part taxon-name-part-type="genus" reg="Hemopsis">Hemopsis</tp:taxon-name-part></tp:taxon-name></italic> species <bold>A, B, I</bold><italic><tp:taxon-name><tp:taxon-name-part taxon-name-part-type="genus" reg="Hemopsis">H.</tp:taxon-name-part><tp:taxon-name-part taxon-name-part-type="species" reg="dissipatalis">dissipatalis</tp:taxon-name-part></tp:taxon-name></italic><bold>C, D, J</bold><italic><tp:taxon-name><tp:taxon-name-part taxon-name-part-type="genus" reg="Hemopsis">H.</tp:taxon-name-part><tp:taxon-name-part taxon-name-part-type="species" reg="abstracta">abstracta</tp:taxon-name-part></tp:taxon-name></italic> sp. nov. <bold>E, F, K</bold><italic><tp:taxon-name><tp:taxon-name-part taxon-name-part-type="genus" reg="Hemopsis">H.</tp:taxon-name-part><tp:taxon-name-part taxon-name-part-type="species" reg="coalita">coalita</tp:taxon-name-part></tp:taxon-name></italic> sp. nov. <bold>G, H, L</bold><italic><tp:taxon-name><tp:taxon-name-part taxon-name-part-type="genus" reg="Hemopsis">H.</tp:taxon-name-part><tp:taxon-name-part taxon-name-part-type="species" reg="heteroidea">heteroidea</tp:taxon-name-part></tp:taxon-name></italic> sp. nov. <bold>A, C, E, G</bold> male <bold>B, D, F, H</bold> cornuti <bold>I, J, K, L</bold> female. Slide no.: <bold>A, B</bold> YCJ23225 <bold>C, D</bold> YCJ23137 <bold>E, F</bold> YCJ23231 <bold>G</bold> YCJ23162 <bold>H</bold> YCJ23233 <bold>I</bold> YCJ23196 <bold>J</bold> YCJ23107 <bold>K</bold> YCJ23223 <bold>L</bold> YCJ23224.</p></caption><graphic xmlns:xlink="http://www.w3.org/1999/xlink" xlink:href="zookeys-1238-017_article-150678__-g004.jpg" position="float" orientation="portrait" xlink:type="simple" id="oo_1324965.jpg"><uri content-type="original_file" xlink:type="simple">https://binary.pensoft.net/fig/1324965</uri></graphic></fig><p><bold><italic>Female genitalia</italic></bold> (Fig. <xref ref-type="fig" rid="F4">4I</xref>). Apophyses anteriores about two times length of apophyses posteriores. Ductus bursae approximately one-quarter length of corpus bursae. Corpus bursae elliptical anteriorly, posterior third distinctly narrowed and weakly sclerotized; arciform signum longitudinal, with a hill-like protrusion medially.</p></tp:treatment-sec><tp:treatment-sec sec-type="distribution" id="SECID0EFHAG"><title>Distribution.</title><p>China (Chongqing, Hunan, Yunnan, Guangxi, Guangdong, Hainan, Fujian, Taiwan), Indonesia, India, Sri Lanka, Japan (<xref ref-type="bibr" rid="B3">Hampson 1896</xref>; <xref ref-type="bibr" rid="B1">Caradja 1925</xref>; <xref ref-type="bibr" rid="B6">Kirti and Rose 1987</xref>).</p></tp:treatment-sec><tp:treatment-sec sec-type="remarks" id="SECID0EXHAG"><title>Remarks.</title><p><tp:taxon-name><tp:taxon-name-part taxon-name-part-type="genus" reg="Hemopsis">Hemopsis</tp:taxon-name-part><tp:taxon-name-part taxon-name-part-type="uncertainty-rank">nr.</tp:taxon-name-part><tp:taxon-name-part taxon-name-part-type="species" reg="dissipatalis">dissipatalis</tp:taxon-name-part></tp:taxon-name> of <xref ref-type="bibr" rid="B11">Matsui et al. (2022)</xref> is quite different from <italic><tp:taxon-name><tp:taxon-name-part taxon-name-part-type="genus" reg="Hemopsis">H.</tp:taxon-name-part><tp:taxon-name-part taxon-name-part-type="species" reg="dissipatalis">dissipatalis</tp:taxon-name-part></tp:taxon-name></italic> (Lederer, 1863) described and illustrated by <xref ref-type="bibr" rid="B6">Kirti and Rose (1987)</xref>. According to <xref ref-type="bibr" rid="B11">Matsui et al. (2022)</xref>, <italic><tp:taxon-name><tp:taxon-name-part taxon-name-part-type="genus" reg="Hemopsis">H.</tp:taxon-name-part><tp:taxon-name-part taxon-name-part-type="species" reg="dissipatalis">dissipatalis</tp:taxon-name-part></tp:taxon-name></italic> identified in Japan, is characterized by the conical uncus and the corpus bursae having a transverse signum. However, according to the description and illustration by <xref ref-type="bibr" rid="B6">Kirti and Rose (1987)</xref>, the uncus of <italic><tp:taxon-name><tp:taxon-name-part taxon-name-part-type="genus" reg="Hemopsis">Hemopsis</tp:taxon-name-part></tp:taxon-name></italic> species is reduced and the female genitalia of <italic><tp:taxon-name><tp:taxon-name-part taxon-name-part-type="genus" reg="Hemopsis">H.</tp:taxon-name-part><tp:taxon-name-part taxon-name-part-type="species" reg="dissipatalis">dissipatalis</tp:taxon-name-part></tp:taxon-name></italic> has a longitudinal signum. In addition, we found <tp:taxon-name><tp:taxon-name-part taxon-name-part-type="genus" reg="Hemopsis">H.</tp:taxon-name-part><tp:taxon-name-part taxon-name-part-type="uncertainty-rank">nr.</tp:taxon-name-part><tp:taxon-name-part taxon-name-part-type="species" reg="dissipatalis">dissipatalis</tp:taxon-name-part></tp:taxon-name> illustrated by <xref ref-type="bibr" rid="B11">Matsui et al. (2022</xref>; supplementary file S1) has a spindle-shaped valva; the fibula is well developed, with its tip curved downward toward sacculus; and the phallus has claw-like, larger, leaf-like cornuti. However, in <italic><tp:taxon-name><tp:taxon-name-part taxon-name-part-type="genus" reg="Hemopsis">H.</tp:taxon-name-part><tp:taxon-name-part taxon-name-part-type="species" reg="dissipatalis">dissipatalis</tp:taxon-name-part></tp:taxon-name></italic>, the valva is tongue-shaped; the fibula is short and small, tip curved upward toward the costa; and the phallus has a bunch of small, spine-like cornuti. Therefore, we do not consider <tp:taxon-name><tp:taxon-name-part taxon-name-part-type="genus" reg="Hemopsis">H.</tp:taxon-name-part><tp:taxon-name-part taxon-name-part-type="uncertainty-rank">nr.</tp:taxon-name-part><tp:taxon-name-part taxon-name-part-type="species" reg="dissipatalis">dissipatalis</tp:taxon-name-part></tp:taxon-name> of <xref ref-type="bibr" rid="B11">Matsui et al. (2022)</xref> to be a species of <italic><tp:taxon-name><tp:taxon-name-part taxon-name-part-type="genus" reg="Hemopsis">Hemopsis</tp:taxon-name-part></tp:taxon-name></italic>.</p></tp:treatment-sec><ref-list><ref id="B3"><mixed-citation xmlns:xlink="http://www.w3.org/1999/xlink" xlink:type="simple"><person-group><name name-style="western"><surname>Hampson</surname><given-names>GF</given-names></name></person-group> (<year>1896</year>) The Fauna of British India, Including Ceylon and Burma. Moths. Vol. IV. Taylor and Francis, London, Thacker, Spink &amp; Co., Calcutta, Thacker &amp; Co., Bombay and R. Friedländer &amp; Sohn, Berlin, xxviii + 594 pp. <ext-link xlink:href="10.5962/bhl.title.100745" ext-link-type="doi" xlink:type="simple">https://doi.org/10.5962/bhl.title.100745</ext-link></mixed-citation></ref><ref id="B1"><mixed-citation xmlns:xlink="http://www.w3.org/1999/xlink" xlink:type="simple"><person-group><name name-style="western"><surname>Caradja</surname><given-names>AV</given-names></name></person-group> (<year>1925</year>) Ueber Chinas Pyraliden, Tortriciden, Tineiden nebst kurze Betrachtungen, zu denen das Studium dieser Fauna Veranlassung gibt (Eine biogeographische Skizze). Memoriile Sectiunii Stiintifice. Academia Romana (ser. 3), Bucuresti 3(7): 257–383. [pls 1–2]</mixed-citation></ref><ref id="B6"><mixed-citation xmlns:xlink="http://www.w3.org/1999/xlink" xlink:type="simple"><person-group><name name-style="western"><surname>Kirti</surname><given-names>JS</given-names></name><name name-style="western"><surname>Rose</surname><given-names>HS</given-names></name></person-group> (<year>1987</year>) <article-title>Taxonomic status of two north-eastern India species referred to genus <italic><tp:taxon-name><tp:taxon-name-part taxon-name-part-type="genus">Sylepta</tp:taxon-name-part></tp:taxon-name></italic> Hubner with the proposal of a new genus <italic><tp:taxon-name><tp:taxon-name-part taxon-name-part-type="genus">Hemopsis</tp:taxon-name-part></tp:taxon-name></italic>.</article-title><source>Entomon</source><volume>12</volume>(<issue>4</issue>): <fpage>379</fpage>–<lpage>383</lpage>.</mixed-citation></ref><ref id="B11"><mixed-citation xmlns:xlink="http://www.w3.org/1999/xlink" xlink:type="simple"><person-group><name name-style="western"><surname>Matsui</surname><given-names>Y</given-names></name><name name-style="western"><surname>Mally</surname><given-names>R</given-names></name><name name-style="western"><surname>Kohama</surname><given-names>S</given-names></name><name name-style="western"><surname>Aoki</surname><given-names>I</given-names></name><name name-style="western"><surname>Azuma</surname><given-names>M</given-names></name><name name-style="western"><surname>Naka</surname><given-names>H</given-names></name></person-group> (<year>2022</year>) <article-title>Molecular phylogenetics and tribal classification of Japanese <tp:taxon-name><tp:taxon-name-part taxon-name-part-type="subfamily">Pyraustinae</tp:taxon-name-part></tp:taxon-name> and <tp:taxon-name><tp:taxon-name-part taxon-name-part-type="subfamily">Spilomelinae</tp:taxon-name-part></tp:taxon-name> (<tp:taxon-name><tp:taxon-name-part taxon-name-part-type="order">Lepidoptera</tp:taxon-name-part></tp:taxon-name>: <tp:taxon-name><tp:taxon-name-part taxon-name-part-type="family">Crambidae</tp:taxon-name-part></tp:taxon-name>).</article-title><source>Insect Systematics &amp; Evolution</source><volume>54</volume>: <fpage>77</fpage>–<lpage>106</lpage>. <ext-link xlink:href="10.1163/1876312X-bja10037" ext-link-type="doi" xlink:type="simple">https://doi.org/10.1163/1876312X-bja10037</ext-link></mixed-citation></ref></ref-list></tp:taxon-treatment>
