# Supplementary material for: ﻿Revision of the genus Hemopsis Kirti & Rose, 1987 (Lepidoptera, Crambidae), with descriptions of three new species from China
Source: Zookeys. 2025 May 8;1238:17–31. doi: 10.3897/zookeys.1238.150678 (PMC12082115; doi:10.3897/zookeys.1238.150678)
Supplement: XML Treatment for Hemopsis abstracta [file zookeys.1238.150678-treatment3.xml]

<!DOCTYPE tp:taxon-treatment
  PUBLIC "-//TaxonX//DTD Taxonomic Treatment Publishing DTD v0 20100105//EN" "tax-treatment-NSO.dtd">
<tp:taxon-treatment xmlns:tp="http://www.plazi.org/taxpub"><tp:treatment-meta><kwd-group><label>Taxon classification</label><kwd>
                <named-content content-type="kingdom">Animalia</named-content>
              </kwd><kwd>
                <named-content content-type="order">Lepidoptera</named-content>
              </kwd><kwd>
                <named-content content-type="family">Crambidae</named-content>
              </kwd></kwd-group><mixed-citation publication-type="journal"><person-group><name><surname>Yu</surname><given-names>Cheng-Jun</given-names></name><name><surname>Du</surname><given-names>Xi-Cui</given-names></name></person-group><article-title>﻿Revision of the genus <italic><tp:taxon-name><tp:taxon-name-part taxon-name-part-type="genus" reg="Hemopsis">Hemopsis</tp:taxon-name-part></tp:taxon-name></italic> Kirti &amp; Rose, 1987 (<tp:taxon-name><tp:taxon-name-part taxon-name-part-type="order">Lepidoptera</tp:taxon-name-part></tp:taxon-name>, <tp:taxon-name><tp:taxon-name-part taxon-name-part-type="family">Crambidae</tp:taxon-name-part></tp:taxon-name>), with descriptions of three new species from China</article-title><source>Zookeys</source><day>08</day><month>05</month><year>2025</year><volume>1238</volume><fpage>17</fpage><lpage>31</lpage><pub-id pub-id-type="doi">10.3897/zookeys.1238.150678</pub-id></mixed-citation></tp:treatment-meta><tp:nomenclature><label>﻿</label><tp:taxon-name>
              <object-id xmlns:xlink="http://www.w3.org/1999/xlink" content-type="arpha" xlink:type="simple">1FCACDE9-0DFB-52E4-81C0-A6BC4EC27225</object-id>
              <tp:taxon-name-part taxon-name-part-type="genus" reg="Hemopsis">Hemopsis</tp:taxon-name-part>
              <tp:taxon-name-part taxon-name-part-type="species" reg="abstracta">abstracta</tp:taxon-name-part>
              <object-id xmlns:xlink="http://www.w3.org/1999/xlink" content-type="zoobank" xlink:type="simple">https://zoobank.org/D970327C-1B87-4060-874C-84751DF70932</object-id>
            </tp:taxon-name><tp:taxon-status xmlns:xlink="http://www.w3.org/1999/xlink" xlink:type="simple">sp. nov.</tp:taxon-status><xref ref-type="fig" rid="F3">Figs 3B</xref><xref ref-type="fig" rid="F4">, 4C, D, J</xref></tp:nomenclature><tp:treatment-sec sec-type="type material" id="SECID0EHNAG"><title>Type material.</title><p><bold><italic>Holotype</italic></bold>: China • ♂; pinned, with genitalia on a separate slide; <bold>Yunnan Prov.</bold>, Dawei Mountain, Honghe Prefecture; alt. 2700 m; 27 May 2018; Xiao-Qiang Lu &amp; Xi-Cui Du leg.; genitalia slide no.: YCJ23137. <bold><italic>Paratypes</italic></bold>: pinned, some with genitalia on separate slides, respectively. China – <bold>Yunnan Prov.</bold> • 5 ♂♂, 2 ♀♀; other data same as the holotype. • 11 ♂♂, 2 ♀♀; Dawei Mountain, Honghe Prefecture; alt. 2363 m; 17 July 2015; Xue-Li Wei leg.; genitalia slide no.: YCJ23106 ♀, YCJ23107 ♀, YCJ23125 ♀ • 4 ♂♂; Huanglian Mountain, Honghe Prefecture; alt. 900 m; 23 May 2018; Xiao-Qiang Lu &amp; Xi-Cui Du leg. • 1 ♂, 1 ♀; Jingdong County; alt. 22 August 2009; Xi-Cui Du leg. • 4 ♂♂; Sudian Town, Dehong prefecture; alt. 1947 m; 15 June 2020; Ying Yang &amp; Hong Zhao leg.; genitalia slide no.: YCJ23158 • 1 ♂; Daxichang, Malipo County; alt. 1465 m; 5 June 2015; Man-Fei Tao leg. • 1 ♀; Baihua Ridge, Baoshan City; alt. 1520 m; 13 August 2007; Dan-Dan Zhang leg. • 2 ♂♂; Cuanlong Village, Mangbang Town, Tengchong County; alt. 1329 m; 9 August 2015; Jing-Xia Zhao &amp; Hao Wei leg. • 2 ♂♂; Caiyanghe River, Puer City; alt. 1500 m; 13 May 2015; Xiao-Qiang Lu &amp; Xi-Cui Du leg. – <bold>Guangxi Zhuang Autonomous Region</bold> • 6 ♂♂, 3 ♀♀; Cenwanglaoshan, Dalongping Protection Station; alt. 1290 m; 5 August 2014; Xue-Li Wei &amp; Chao Ran leg.; genitalia slide no.: YCJ23110 ♂, YCJ23220 ♂, YCJ23222 ♂.</p></tp:treatment-sec><tp:treatment-sec sec-type="diagnosis" id="SECID0E2NAG"><title>Diagnosis.</title><p>This species is similar to <italic><tp:taxon-name><tp:taxon-name-part taxon-name-part-type="genus" reg="Hemopsis">H.</tp:taxon-name-part><tp:taxon-name-part taxon-name-part-type="species" reg="angustalis">angustalis</tp:taxon-name-part></tp:taxon-name></italic> in appearance, but it can be distinguished by its wings which have relatively larger stigmas, and the centrally lighter brown discoidal stigma; postmedial lines are smooth and somewhat thinner; the male lack a black anal tuft; the phallus has three anteriorly connected cornuti, one short and laminar and two long bands (one curved and distally bilobed and the other relatively straight, longer and distally pointed). In <italic><tp:taxon-name><tp:taxon-name-part taxon-name-part-type="genus" reg="Hemopsis">H.</tp:taxon-name-part><tp:taxon-name-part taxon-name-part-type="species" reg="angustalis">angustalis</tp:taxon-name-part></tp:taxon-name></italic>, stigmas are relatively smaller, and the discoidal stigma is uniformly fuscous; postmedial lines are somewhat punctated and thicker; the male has a black anal tuft; the phallus has three cornuti, with one small and spine-like and two long bands (one curved and the other relatively straight, longer and distally pointed) (<xref ref-type="bibr" rid="B6">Kirti and Rose 1987</xref>: fig. 6).</p></tp:treatment-sec><tp:treatment-sec sec-type="description" id="SECID0E2OAG"><title>Description.</title><p><bold><italic>Adult</italic></bold> (Fig. <xref ref-type="fig" rid="F3">3B</xref>). Wingspan 23.0–27.0 mm, forewing length 12.0–14.0 mm. Frons brown. Vertex yellowish brown. Antenna yellowish brown, ventral cilia about one-quarter length of flagellomeres diameter in male. Maxillary palpus brown, white at base. Patagium yellowish brown. Tegula light brown, distally yellowish white. Forewing and hindwing pale yellow, with stigmas, lines, and broad bands along outer margin brown. Forewing diffused brown at base and proximal half of costal; orbicular stigma nearly round, sometimes light centrally; discoidal stigma reniform, centrally light; antemedial line closely accompanied by a brown square spot below orbicular stigma; postmedial line distinctly excurved and merged with outside broad band between M<sub>2</sub> and CuA<sub>2</sub>. Hindwing with discoidal stigma reniform, centrally pale yellow; postmedial line distinctly excurved between M<sub>2</sub> and CuA<sub>2</sub>, then incurved to discoidal stigma below and curved down to posterior margin, well separated from outer broad band; outer broad band narrowed at middle. Cilia pale yellow, with brown basal line. Legs off-white; front coax and femur light brown; tibia distally brown; hind tibia with outer distal spurs two-thirds length of inner distal spurs. Abdomen dorsally yellowish brown and terminally white at each segment; ventrally white.</p><p><bold><italic>Male genitalia</italic></bold> (Fig. <xref ref-type="fig" rid="F4">4C, D</xref>). Valva very gradually narrowed distally, distal end rounded. Fibula comparatively well developed, with tip sharp. Phallus with three anteriorly connected cornuti: one short lamina and two long bands (one curved and distally bilobed and the other relatively straight, longer, and distally pointed).</p><p><bold><italic>Female genitalia</italic></bold> (Fig. <xref ref-type="fig" rid="F4">4J</xref>). Apophyses anteriores about 1½ times length of apophyses posteriores. Ductus bursae approximately one-third length of corpus bursae. Corpus bursae elliptical anteriorly, posterior third slightly narrowed and weakly sclerotized; arciform signum longitudinal.</p></tp:treatment-sec><tp:treatment-sec sec-type="etymology" id="SECID0EIQAG"><title>Etymology.</title><p>The specific name is derived from the Latin <italic>abstractus</italic>, meaning separated, in reference to the postmedial line of the hindwing well separated from the outer broad band.</p></tp:treatment-sec><tp:treatment-sec sec-type="distribution" id="SECID0EQQAG"><title>Distribution.</title><p>China (Yunnan, Guangxi).</p></tp:treatment-sec><tp:treatment-sec><!--Section generated to contain objects referenced in tp:taxon-treatment.--><fig id="F3" position="float" orientation="portrait"><object-id xmlns:xlink="http://www.w3.org/1999/xlink" content-type="doi" xlink:type="simple">10.3897/zookeys.1238.150678.figure3</object-id><object-id xmlns:xlink="http://www.w3.org/1999/xlink" content-type="arpha" xlink:type="simple">E9230CDA-BBAF-52AA-9819-C8F92E23B82D</object-id><label>Figure 3.</label><caption><p>Adults of <italic><tp:taxon-name><tp:taxon-name-part taxon-name-part-type="genus" reg="Hemopsis">Hemopsis</tp:taxon-name-part></tp:taxon-name></italic> species, male <bold>A</bold><italic><tp:taxon-name><tp:taxon-name-part taxon-name-part-type="genus" reg="Hemopsis">H.</tp:taxon-name-part><tp:taxon-name-part taxon-name-part-type="species" reg="dissipatalis">dissipatalis</tp:taxon-name-part></tp:taxon-name></italic><bold>B</bold><italic><tp:taxon-name><tp:taxon-name-part taxon-name-part-type="genus" reg="Hemopsis">H.</tp:taxon-name-part><tp:taxon-name-part taxon-name-part-type="species" reg="abstracta">abstracta</tp:taxon-name-part></tp:taxon-name></italic> sp. nov., holotype <bold>C</bold><italic><tp:taxon-name><tp:taxon-name-part taxon-name-part-type="genus" reg="Hemopsis">H.</tp:taxon-name-part><tp:taxon-name-part taxon-name-part-type="species" reg="coalita">coalita</tp:taxon-name-part></tp:taxon-name></italic> sp. nov., holotype <bold>D</bold><italic><tp:taxon-name><tp:taxon-name-part taxon-name-part-type="genus" reg="Hemopsis">H.</tp:taxon-name-part><tp:taxon-name-part taxon-name-part-type="species" reg="heteroidea">heteroidea</tp:taxon-name-part></tp:taxon-name></italic> sp. nov., holotype.</p></caption><graphic xmlns:xlink="http://www.w3.org/1999/xlink" xlink:href="zookeys-1238-017_article-150678__-g003.jpg" position="float" orientation="portrait" xlink:type="simple" id="oo_1324964.jpg"><uri content-type="original_file" xlink:type="simple">https://binary.pensoft.net/fig/1324964</uri></graphic></fig><fig id="F4" position="float" orientation="portrait"><object-id xmlns:xlink="http://www.w3.org/1999/xlink" content-type="doi" xlink:type="simple">10.3897/zookeys.1238.150678.figure4</object-id><object-id xmlns:xlink="http://www.w3.org/1999/xlink" content-type="arpha" xlink:type="simple">651BD1D3-D5D9-523A-A3DB-76997600F1A7</object-id><label>Figure 4.</label><caption><p>Genitalia of <italic><tp:taxon-name><tp:taxon-name-part taxon-name-part-type="genus" reg="Hemopsis">Hemopsis</tp:taxon-name-part></tp:taxon-name></italic> species <bold>A, B, I</bold><italic><tp:taxon-name><tp:taxon-name-part taxon-name-part-type="genus" reg="Hemopsis">H.</tp:taxon-name-part><tp:taxon-name-part taxon-name-part-type="species" reg="dissipatalis">dissipatalis</tp:taxon-name-part></tp:taxon-name></italic><bold>C, D, J</bold><italic><tp:taxon-name><tp:taxon-name-part taxon-name-part-type="genus" reg="Hemopsis">H.</tp:taxon-name-part><tp:taxon-name-part taxon-name-part-type="species" reg="abstracta">abstracta</tp:taxon-name-part></tp:taxon-name></italic> sp. nov. <bold>E, F, K</bold><italic><tp:taxon-name><tp:taxon-name-part taxon-name-part-type="genus" reg="Hemopsis">H.</tp:taxon-name-part><tp:taxon-name-part taxon-name-part-type="species" reg="coalita">coalita</tp:taxon-name-part></tp:taxon-name></italic> sp. nov. <bold>G, H, L</bold><italic><tp:taxon-name><tp:taxon-name-part taxon-name-part-type="genus" reg="Hemopsis">H.</tp:taxon-name-part><tp:taxon-name-part taxon-name-part-type="species" reg="heteroidea">heteroidea</tp:taxon-name-part></tp:taxon-name></italic> sp. nov. <bold>A, C, E, G</bold> male <bold>B, D, F, H</bold> cornuti <bold>I, J, K, L</bold> female. Slide no.: <bold>A, B</bold> YCJ23225 <bold>C, D</bold> YCJ23137 <bold>E, F</bold> YCJ23231 <bold>G</bold> YCJ23162 <bold>H</bold> YCJ23233 <bold>I</bold> YCJ23196 <bold>J</bold> YCJ23107 <bold>K</bold> YCJ23223 <bold>L</bold> YCJ23224.</p></caption><graphic xmlns:xlink="http://www.w3.org/1999/xlink" xlink:href="zookeys-1238-017_article-150678__-g004.jpg" position="float" orientation="portrait" xlink:type="simple" id="oo_1324965.jpg"><uri content-type="original_file" xlink:type="simple">https://binary.pensoft.net/fig/1324965</uri></graphic></fig></tp:treatment-sec><ref-list><ref id="B6"><mixed-citation xmlns:xlink="http://www.w3.org/1999/xlink" xlink:type="simple"><person-group><name name-style="western"><surname>Kirti</surname><given-names>JS</given-names></name><name name-style="western"><surname>Rose</surname><given-names>HS</given-names></name></person-group> (<year>1987</year>) <article-title>Taxonomic status of two north-eastern India species referred to genus <italic><tp:taxon-name><tp:taxon-name-part taxon-name-part-type="genus">Sylepta</tp:taxon-name-part></tp:taxon-name></italic> Hubner with the proposal of a new genus <italic><tp:taxon-name><tp:taxon-name-part taxon-name-part-type="genus">Hemopsis</tp:taxon-name-part></tp:taxon-name></italic>.</article-title><source>Entomon</source><volume>12</volume>(<issue>4</issue>): <fpage>379</fpage>–<lpage>383</lpage>.</mixed-citation></ref></ref-list></tp:taxon-treatment>
