# Supplementary material for: ﻿Revision of the genus Hemopsis Kirti & Rose, 1987 (Lepidoptera, Crambidae), with descriptions of three new species from China
Source: Zookeys. 2025 May 8;1238:17–31. doi: 10.3897/zookeys.1238.150678 (PMC12082115; doi:10.3897/zookeys.1238.150678)
Supplement: XML Treatment for Hemopsis coalita [file zookeys.1238.150678-treatment4.xml]

<!DOCTYPE tp:taxon-treatment
  PUBLIC "-//TaxonX//DTD Taxonomic Treatment Publishing DTD v0 20100105//EN" "tax-treatment-NSO.dtd">
<tp:taxon-treatment xmlns:tp="http://www.plazi.org/taxpub"><tp:treatment-meta><kwd-group><label>Taxon classification</label><kwd>
                <named-content content-type="kingdom">Animalia</named-content>
              </kwd><kwd>
                <named-content content-type="order">Lepidoptera</named-content>
              </kwd><kwd>
                <named-content content-type="family">Crambidae</named-content>
              </kwd></kwd-group><mixed-citation publication-type="journal"><person-group><name><surname>Yu</surname><given-names>Cheng-Jun</given-names></name><name><surname>Du</surname><given-names>Xi-Cui</given-names></name></person-group><article-title>﻿Revision of the genus <italic><tp:taxon-name><tp:taxon-name-part taxon-name-part-type="genus" reg="Hemopsis">Hemopsis</tp:taxon-name-part></tp:taxon-name></italic> Kirti &amp; Rose, 1987 (<tp:taxon-name><tp:taxon-name-part taxon-name-part-type="order">Lepidoptera</tp:taxon-name-part></tp:taxon-name>, <tp:taxon-name><tp:taxon-name-part taxon-name-part-type="family">Crambidae</tp:taxon-name-part></tp:taxon-name>), with descriptions of three new species from China</article-title><source>Zookeys</source><day>08</day><month>05</month><year>2025</year><volume>1238</volume><fpage>17</fpage><lpage>31</lpage><pub-id pub-id-type="doi">10.3897/zookeys.1238.150678</pub-id></mixed-citation></tp:treatment-meta><tp:nomenclature><label>﻿</label><tp:taxon-name>
              <object-id xmlns:xlink="http://www.w3.org/1999/xlink" content-type="arpha" xlink:type="simple">3FE50D02-AF76-5333-9724-FC51B3346914</object-id>
              <tp:taxon-name-part taxon-name-part-type="genus" reg="Hemopsis">Hemopsis</tp:taxon-name-part>
              <tp:taxon-name-part taxon-name-part-type="species" reg="coalita">coalita</tp:taxon-name-part>
              <object-id xmlns:xlink="http://www.w3.org/1999/xlink" content-type="zoobank" xlink:type="simple">https://zoobank.org/CA8C607E-0C45-4094-8340-04AE5A087C86</object-id>
            </tp:taxon-name><tp:taxon-status xmlns:xlink="http://www.w3.org/1999/xlink" xlink:type="simple">sp. nov.</tp:taxon-status><xref ref-type="fig" rid="F3">Figs 3C</xref><xref ref-type="fig" rid="F4">, 4E, F, K</xref></tp:nomenclature><tp:treatment-sec sec-type="type material" id="SECID0EGSAG"><title>Type material.</title><p><bold><italic>Holotype</italic></bold>: China • ♂; pinned, with genitalia on a separate slide; <bold>Guangxi Zhuang Autonomous Region</bold>, Qingshuitan Protection Station, Rongshui County; alt. 374 m; 1 August 2022; Ci Tang &amp; Shi-Qi Huang leg.; genitalia slide no.: YCJ23229. <bold><italic>Paratypes</italic></bold>: pinned, some with genitalia on separate slides, respectively. China – <bold>Guangxi Zhuang Autonomous Region</bold> • 1 ♀; Yangmeiao Scenic Spot, Huanjiang County; alt. 1160 m; 5 August 2022; Ci Tang &amp; Shi-Qi Huang leg. genitalia slide no.: YCJ23223 • 1 ♀; Xiaosang Village, Rongshui County; alt. 2000 m; 30 July 2015; Ji-Ping Wan leg.; genitalia slide no.: YCJ23237 – <bold>Hainan Prov.</bold> • 1 ♂; Bawangling National Nature Reserve; 14 June 2010; Li Kang leg.; genitalia slide no.: YCJ23231 • 1 ♂; Wuzhi Mountain; alt. 745 m; 27 March 2021; Li Kang leg.; genitalia slide no.: YCJ23236.</p></tp:treatment-sec><tp:treatment-sec sec-type="diagnosis" id="SECID0E1SAG"><title>Diagnosis.</title><p>This species is very similar to <italic><tp:taxon-name><tp:taxon-name-part taxon-name-part-type="genus" reg="Hemopsis">H.</tp:taxon-name-part><tp:taxon-name-part taxon-name-part-type="species" reg="dissipatalis">dissipatalis</tp:taxon-name-part></tp:taxon-name></italic> in appearance, but it can be distinguished in having the hindwing with the postmedial line distinctly excurved between M<sub>2</sub> and CuA<sub>2</sub> and closely accompanied by three pale yellow spots outside; the valva with its distal end nearly triangular and apically pointed; the phallus with three anteriorly connected cornuti; the corpus bursae with its posterior half cystiform and slightly narrower than the anterior half; and a transverse arciform signum. While in <italic><tp:taxon-name><tp:taxon-name-part taxon-name-part-type="genus" reg="Hemopsis">H.</tp:taxon-name-part><tp:taxon-name-part taxon-name-part-type="species" reg="dissipatalis">dissipatalis</tp:taxon-name-part></tp:taxon-name></italic>, the postmedial line of hindwing is slightly excurved between M<sub>2</sub> and CuA<sub>2</sub> and has no spot accompanied outside; the valva is very gradually distally narrowed and apically rounded; the phallus has a bunch of small, spine-like cornuti; the posterior third of corpus bursae is distinctly narrowed; and the arciform signum is longitudinal. In addition, male genitalia of <italic><tp:taxon-name><tp:taxon-name-part taxon-name-part-type="genus" reg="Hemopsis">H.</tp:taxon-name-part><tp:taxon-name-part taxon-name-part-type="species" reg="coalita">coalita</tp:taxon-name-part></tp:taxon-name></italic> are similar to <italic><tp:taxon-name><tp:taxon-name-part taxon-name-part-type="genus" reg="Hemopsis">H.</tp:taxon-name-part><tp:taxon-name-part taxon-name-part-type="species" reg="abstracta">abstracta</tp:taxon-name-part></tp:taxon-name></italic>, especially in the shape of the cornutus, but <italic><tp:taxon-name><tp:taxon-name-part taxon-name-part-type="genus" reg="Hemopsis">H.</tp:taxon-name-part><tp:taxon-name-part taxon-name-part-type="species" reg="coalita">coalita</tp:taxon-name-part></tp:taxon-name></italic> can be differentiated by the valva which has its distal end nearly triangular and apically pointed, the corpus bursae which is distinctly medially constricted, and the transverse arciform signum. In <italic><tp:taxon-name><tp:taxon-name-part taxon-name-part-type="genus" reg="Hemopsis">H.</tp:taxon-name-part><tp:taxon-name-part taxon-name-part-type="species" reg="abstracta">abstracta</tp:taxon-name-part></tp:taxon-name></italic>, the distal end of valva is nearly semicircular and apical end rounded, the corpus bursae is slightly posteriorly constricted, and arciform signum is longitudinal.</p></tp:treatment-sec><tp:treatment-sec sec-type="description" id="SECID0EKVAG"><title>Description.</title><p><bold><italic>Adult</italic></bold> (Fig. <xref ref-type="fig" rid="F3">3C</xref>). Wingspan 22.0–28.0 mm, forewing length 12.0–14.0 mm. Frons brown. Vertex yellowish brown. Antenna yellowish brown; ventral cilia about one-quarter length of flagellomeres diameter in male. Maxillary palpus brown, white at base. Patagium yellowish brown. Tegula light brown, distally yellowish white. Forewing and hindwing pale yellow, with stigmas, lines, and broad bands along outer margin fuscous. Forewing diffused fuscous at base one-third; costal fuscous, pale near postmedial line; orbicular stigma nearly round; discoidal stigma reniform; antemedial line closely accompanied by a square spot below orbicular stigma; postmedial line distinctly excurved and merged with outside broad band between M<sub>2</sub> and CuA<sub>2</sub>. Hindwing with discoidal stigma reniform, centrally pale yellow; postmedial line distinctly excurved between M<sub>2</sub> and CuA<sub>2</sub>, closely accompanied by three pale yellow spots intersected with outside broad band, then straight to discoidal stigma below and curved down to posterior margin. Cilia fuscous, with pale-yellow basal line. Legs off-white, front coax and femur light brown, tibia distally brown; hind tibia with outer distal spurs two-thirds length of inner distal spurs. Abdomen yellowish-brown dorsally and terminally white mixed black at each segment, ventrally white.</p><p><bold><italic>Male genitalia</italic></bold> (Fig. <xref ref-type="fig" rid="F4">4E, F</xref>). Valva gradually narrowed distally, with distal end nearly triangular and apical end pointed; fibula slender. Phallus with three anteriorly connected cornuti, one short lamina, and two long bands (one curved, distally bilobed and the other relatively straight, longer, and distally pointed band).</p><p><bold><italic>Female genitalia</italic></bold> (Fig. <xref ref-type="fig" rid="F4">4K</xref>). Apophyses anteriores about two times length of apophyses posteriores. Ductus bursae approximately one-third length of corpus bursae. Corpus bursae with anterior half nearly elliptical, posterior half cystiform and weakly sclerotized, distinctly constricted medially; arciform signum transverse.</p></tp:treatment-sec><tp:treatment-sec sec-type="etymology" id="SECID0EXWAG"><title>Etymology.</title><p>The specific name is derived from the Latin <italic>coalitus</italic>, meaning connective, in reference to the three connected cornuti.</p></tp:treatment-sec><tp:treatment-sec sec-type="distribution" id="SECID0E6WAG"><title>Distribution.</title><p>China (Guangxi, Hainan).</p></tp:treatment-sec><tp:treatment-sec><!--Section generated to contain objects referenced in tp:taxon-treatment.--><fig id="F3" position="float" orientation="portrait"><object-id xmlns:xlink="http://www.w3.org/1999/xlink" content-type="doi" xlink:type="simple">10.3897/zookeys.1238.150678.figure3</object-id><object-id xmlns:xlink="http://www.w3.org/1999/xlink" content-type="arpha" xlink:type="simple">E9230CDA-BBAF-52AA-9819-C8F92E23B82D</object-id><label>Figure 3.</label><caption><p>Adults of <italic><tp:taxon-name><tp:taxon-name-part taxon-name-part-type="genus" reg="Hemopsis">Hemopsis</tp:taxon-name-part></tp:taxon-name></italic> species, male <bold>A</bold><italic><tp:taxon-name><tp:taxon-name-part taxon-name-part-type="genus" reg="Hemopsis">H.</tp:taxon-name-part><tp:taxon-name-part taxon-name-part-type="species" reg="dissipatalis">dissipatalis</tp:taxon-name-part></tp:taxon-name></italic><bold>B</bold><italic><tp:taxon-name><tp:taxon-name-part taxon-name-part-type="genus" reg="Hemopsis">H.</tp:taxon-name-part><tp:taxon-name-part taxon-name-part-type="species" reg="abstracta">abstracta</tp:taxon-name-part></tp:taxon-name></italic> sp. nov., holotype <bold>C</bold><italic><tp:taxon-name><tp:taxon-name-part taxon-name-part-type="genus" reg="Hemopsis">H.</tp:taxon-name-part><tp:taxon-name-part taxon-name-part-type="species" reg="coalita">coalita</tp:taxon-name-part></tp:taxon-name></italic> sp. nov., holotype <bold>D</bold><italic><tp:taxon-name><tp:taxon-name-part taxon-name-part-type="genus" reg="Hemopsis">H.</tp:taxon-name-part><tp:taxon-name-part taxon-name-part-type="species" reg="heteroidea">heteroidea</tp:taxon-name-part></tp:taxon-name></italic> sp. nov., holotype.</p></caption><graphic xmlns:xlink="http://www.w3.org/1999/xlink" xlink:href="zookeys-1238-017_article-150678__-g003.jpg" position="float" orientation="portrait" xlink:type="simple" id="oo_1324964.jpg"><uri content-type="original_file" xlink:type="simple">https://binary.pensoft.net/fig/1324964</uri></graphic></fig><fig id="F4" position="float" orientation="portrait"><object-id xmlns:xlink="http://www.w3.org/1999/xlink" content-type="doi" xlink:type="simple">10.3897/zookeys.1238.150678.figure4</object-id><object-id xmlns:xlink="http://www.w3.org/1999/xlink" content-type="arpha" xlink:type="simple">651BD1D3-D5D9-523A-A3DB-76997600F1A7</object-id><label>Figure 4.</label><caption><p>Genitalia of <italic><tp:taxon-name><tp:taxon-name-part taxon-name-part-type="genus" reg="Hemopsis">Hemopsis</tp:taxon-name-part></tp:taxon-name></italic> species <bold>A, B, I</bold><italic><tp:taxon-name><tp:taxon-name-part taxon-name-part-type="genus" reg="Hemopsis">H.</tp:taxon-name-part><tp:taxon-name-part taxon-name-part-type="species" reg="dissipatalis">dissipatalis</tp:taxon-name-part></tp:taxon-name></italic><bold>C, D, J</bold><italic><tp:taxon-name><tp:taxon-name-part taxon-name-part-type="genus" reg="Hemopsis">H.</tp:taxon-name-part><tp:taxon-name-part taxon-name-part-type="species" reg="abstracta">abstracta</tp:taxon-name-part></tp:taxon-name></italic> sp. nov. <bold>E, F, K</bold><italic><tp:taxon-name><tp:taxon-name-part taxon-name-part-type="genus" reg="Hemopsis">H.</tp:taxon-name-part><tp:taxon-name-part taxon-name-part-type="species" reg="coalita">coalita</tp:taxon-name-part></tp:taxon-name></italic> sp. nov. <bold>G, H, L</bold><italic><tp:taxon-name><tp:taxon-name-part taxon-name-part-type="genus" reg="Hemopsis">H.</tp:taxon-name-part><tp:taxon-name-part taxon-name-part-type="species" reg="heteroidea">heteroidea</tp:taxon-name-part></tp:taxon-name></italic> sp. nov. <bold>A, C, E, G</bold> male <bold>B, D, F, H</bold> cornuti <bold>I, J, K, L</bold> female. Slide no.: <bold>A, B</bold> YCJ23225 <bold>C, D</bold> YCJ23137 <bold>E, F</bold> YCJ23231 <bold>G</bold> YCJ23162 <bold>H</bold> YCJ23233 <bold>I</bold> YCJ23196 <bold>J</bold> YCJ23107 <bold>K</bold> YCJ23223 <bold>L</bold> YCJ23224.</p></caption><graphic xmlns:xlink="http://www.w3.org/1999/xlink" xlink:href="zookeys-1238-017_article-150678__-g004.jpg" position="float" orientation="portrait" xlink:type="simple" id="oo_1324965.jpg"><uri content-type="original_file" xlink:type="simple">https://binary.pensoft.net/fig/1324965</uri></graphic></fig></tp:treatment-sec></tp:taxon-treatment>
