# Supplementary material for: ﻿Revision of the genus Hemopsis Kirti & Rose, 1987 (Lepidoptera, Crambidae), with descriptions of three new species from China
Source: Zookeys. 2025 May 8;1238:17–31. doi: 10.3897/zookeys.1238.150678 (PMC12082115; doi:10.3897/zookeys.1238.150678)
Supplement: XML Treatment for Hemopsis heteroidea [file zookeys.1238.150678-treatment5.xml]

<!DOCTYPE tp:taxon-treatment
  PUBLIC "-//TaxonX//DTD Taxonomic Treatment Publishing DTD v0 20100105//EN" "tax-treatment-NSO.dtd">
<tp:taxon-treatment xmlns:tp="http://www.plazi.org/taxpub"><tp:treatment-meta><kwd-group><label>Taxon classification</label><kwd>
                <named-content content-type="kingdom">Animalia</named-content>
              </kwd><kwd>
                <named-content content-type="order">Lepidoptera</named-content>
              </kwd><kwd>
                <named-content content-type="family">Crambidae</named-content>
              </kwd></kwd-group><mixed-citation publication-type="journal"><person-group><name><surname>Yu</surname><given-names>Cheng-Jun</given-names></name><name><surname>Du</surname><given-names>Xi-Cui</given-names></name></person-group><article-title>﻿Revision of the genus <italic><tp:taxon-name><tp:taxon-name-part taxon-name-part-type="genus" reg="Hemopsis">Hemopsis</tp:taxon-name-part></tp:taxon-name></italic> Kirti &amp; Rose, 1987 (<tp:taxon-name><tp:taxon-name-part taxon-name-part-type="order">Lepidoptera</tp:taxon-name-part></tp:taxon-name>, <tp:taxon-name><tp:taxon-name-part taxon-name-part-type="family">Crambidae</tp:taxon-name-part></tp:taxon-name>), with descriptions of three new species from China</article-title><source>Zookeys</source><day>08</day><month>05</month><year>2025</year><volume>1238</volume><fpage>17</fpage><lpage>31</lpage><pub-id pub-id-type="doi">10.3897/zookeys.1238.150678</pub-id></mixed-citation></tp:treatment-meta><tp:nomenclature><label>﻿</label><tp:taxon-name>
              <object-id xmlns:xlink="http://www.w3.org/1999/xlink" content-type="arpha" xlink:type="simple">2D152BA5-3746-58BC-9C50-4F45AB6827A3</object-id>
              <tp:taxon-name-part taxon-name-part-type="genus" reg="Hemopsis">Hemopsis</tp:taxon-name-part>
              <tp:taxon-name-part taxon-name-part-type="species" reg="heteroidea">heteroidea</tp:taxon-name-part>
              <object-id xmlns:xlink="http://www.w3.org/1999/xlink" content-type="zoobank" xlink:type="simple">https://zoobank.org/DF71A32B-7E4C-4E5C-A7E9-33E3D5332431</object-id>
            </tp:taxon-name><tp:taxon-status xmlns:xlink="http://www.w3.org/1999/xlink" xlink:type="simple">sp. nov.</tp:taxon-status><xref ref-type="fig" rid="F3">Figs 3D</xref><xref ref-type="fig" rid="F4">, 4G, H, L</xref></tp:nomenclature><tp:treatment-sec sec-type="type material" id="SECID0EVYAG"><title>Type material.</title><p><bold><italic>Holotype</italic></bold>: China • ♂; pinned, with genitalia on a separate slide; <bold>Chongqing Municipality</bold>, Tudiyan, Simian Mountain; alt. 1200 m; 9 August 2011; Gui-Qing Gui &amp; Li-Fang Song leg.; genitalia slide no.: YCJ23162. <bold><italic>Paratypes</italic></bold>: pinned, some with genitalia on separate slides, respectively. CHINA – <bold>Chongqing Municipality</bold> • 10 ♂♂; other data same as the holotype, genitalia slide no.: YCJ23155, YCJ23161 • 3 ♂♂; same locality; 15 July 2012; Gui-Qing He et al. leg. • 12 ♂♂; Tudiyan, Simian Mountain; alt. 1156 m; 27 August 2019; Hong Zhao &amp; Xi-Cui Du leg. genitalia slide no.: YCJ23159 • 3 ♂♂; Simian Mountain; alt. 1000 m; 22 July 2010; Li-Fang Song &amp; Xi-Cui Du leg.; genitalia slide no.: YCJ23156, YCJ23160 • 1 ♂, 1 ♀; Simian Mountain; alt. 902 m; 26 July 2018; Xiao-Qiang Lu &amp; You Zeng leg. • 3 ♂♂; Dahonghai, Simian Mountain; alt. 1250 m; 14 August 2011; Gui-Qing He &amp; Li-Fang Song leg. • 1 ♂, 3 ♀♀; Dawopu, Simian Mountain; alt. 902 m; 10 September 2016; Xue-Li Wei &amp; Qiu-Long Yang leg.; genitalia slide no.: YCJ23158 ♂ • 1 ♀; Dawopu, Simian Mountain; alt. 1003 m; 21 July 2017; Yi Long &amp; Qiu-Long Yang leg.; genitalia slide no.: YCJ23105 • 1 ♂; Dawopu, Simian Mountain; alt. 1183 m; 29 June 2019; Yao Shen &amp; Xi-Cui Du leg. • 3 ♀♀; Jinfo Mountain; alt. 891 m; 14 July 2017; Yi Long &amp; Mao-Jun Yuan leg. – <bold>Guangxi Zhuang Autonomous Region</bold> • 2 ♂♂; Yuxi Protection Station, Luocheng County; alt. 353 m; 12 August 2022; Ci Tang &amp; Shi-Qi Huang leg.; genitalia slide no.: YCJ23234 • 2 ♀♀; Pingying Village, Luocheng County; alt. 470 m; 10 August 2022; Ci Tang &amp; Shi-Qi Huang leg. • 1 ♀; Yangmeiao, Huanjiang County; alt. 1160 m; 5 August 2022; Ci Tang &amp; Shi-Qi Huang leg. ; genitalia slide no.: YCJ23223 • 1 ♀; Gaozhai Village, Maoer Mountain, Guilin City; alt. 1100 m; 24 July 2015; Kai-Li Liu &amp; Jing-Xia Zhao leg.; genitalia slide no.: YCJ23224 – <bold>Guangdong Prov.</bold> • 1 ♂; Nanling Nature Reserve; alt. 1010 m; 27 July 2020; You Zeng leg.; genitalia slide no.: YCJ23230 • 1 ♂; Babaoshan Protection Station, Nanling Nature Reserve; alt. 1070 m; 23 August 2010; Xi-Cui Du leg. genitalia slide no.: YCJ23232 • 1 ♂; Dadong Mountain, Lianzhou City; alt. 650 m; 25 June 2014; Dan-Dan Zhang leg. – <bold>Hunan Prov.</bold> • 1 ♂; Babaoshan Protection Station, Nanling Nature Reserve; alt. 1021 m; 9 September 2020; Hong Zhao leg.; genitalia slide no.: YCJ23235.</p></tp:treatment-sec><tp:treatment-sec sec-type="diagnosis" id="SECID0ENZAG"><title>Diagnosis.</title><p>Externally this species is very similar to <italic><tp:taxon-name><tp:taxon-name-part taxon-name-part-type="genus" reg="Hemopsis">H.</tp:taxon-name-part><tp:taxon-name-part taxon-name-part-type="species" reg="coalita">coalita</tp:taxon-name-part></tp:taxon-name></italic> sp. nov. and difficult to distinguish from each other except by genital characteristics. In <italic><tp:taxon-name><tp:taxon-name-part taxon-name-part-type="genus" reg="Hemopsis">H.</tp:taxon-name-part><tp:taxon-name-part taxon-name-part-type="species" reg="heteroidea">heteroidea</tp:taxon-name-part></tp:taxon-name></italic>, the distal end of valva is nearly semicircular and the apical end is rounded; the phallus has two separate, banded cornuti; one is long and wide and the other is thin and short. The posterior half of corpus bursae is narrowed and about half the width of the anterior half. In <italic><tp:taxon-name><tp:taxon-name-part taxon-name-part-type="genus" reg="Hemopsis">H.</tp:taxon-name-part><tp:taxon-name-part taxon-name-part-type="species" reg="coalita">coalita</tp:taxon-name-part></tp:taxon-name></italic>, the distal end of the valva is nearly triangular and the apical end is pointed; the phallus has three anteriorly connected cornuti, one short lamina, and two long bands; and the posterior half of the corpus bursae is cystiform and slightly narrower than the width of anterior half.</p></tp:treatment-sec><tp:treatment-sec sec-type="description" id="SECID0EU1AG"><title>Description.</title><p><bold><italic>Adult</italic></bold> (Fig. <xref ref-type="fig" rid="F3">3D</xref>). Refer to the adult description of <italic><tp:taxon-name><tp:taxon-name-part taxon-name-part-type="genus" reg="Hemopsis">H.</tp:taxon-name-part><tp:taxon-name-part taxon-name-part-type="species" reg="coalita">coalita</tp:taxon-name-part></tp:taxon-name></italic> because it is externally identical.</p><p><bold><italic>Male genitalia</italic></bold> (Fig. <xref ref-type="fig" rid="F4">4G, H</xref>). Valva very gradually narrowed distally, distal end nearly semicircular and apical end rounded; fibula slender. Phallus with two separate, banded cornuti, one long, wide, and distally pointed, the other thin and short.</p><p><bold><italic>Female genitalia</italic></bold> (Fig. <xref ref-type="fig" rid="F4">4L</xref>). Apophyses anteriores about two times length of apophyses posteriores. Ductus bursae approximately one-quarter length of corpus bursae. Corpus bursae with anterior half nearly oval, posterior half sclerotized and narrowed, about half width of the anterior half; arciform signum transverse.</p></tp:treatment-sec><tp:treatment-sec sec-type="etymology" id="SECID0EE3AG"><title>Etymology.</title><p>The specific name is derived from the Latin <italic>heteroideus</italic>, meaning different shapes, in reference to two different banded cornuti.</p></tp:treatment-sec><tp:treatment-sec sec-type="distribution" id="SECID0EM3AG"><title>Distribution.</title><p>China (Chongqing, Hunan, Guangxi, Guangdong).</p></tp:treatment-sec><tp:treatment-sec><!--Section generated to contain objects referenced in tp:taxon-treatment.--><fig id="F3" position="float" orientation="portrait"><object-id xmlns:xlink="http://www.w3.org/1999/xlink" content-type="doi" xlink:type="simple">10.3897/zookeys.1238.150678.figure3</object-id><object-id xmlns:xlink="http://www.w3.org/1999/xlink" content-type="arpha" xlink:type="simple">E9230CDA-BBAF-52AA-9819-C8F92E23B82D</object-id><label>Figure 3.</label><caption><p>Adults of <italic><tp:taxon-name><tp:taxon-name-part taxon-name-part-type="genus" reg="Hemopsis">Hemopsis</tp:taxon-name-part></tp:taxon-name></italic> species, male <bold>A</bold><italic><tp:taxon-name><tp:taxon-name-part taxon-name-part-type="genus" reg="Hemopsis">H.</tp:taxon-name-part><tp:taxon-name-part taxon-name-part-type="species" reg="dissipatalis">dissipatalis</tp:taxon-name-part></tp:taxon-name></italic><bold>B</bold><italic><tp:taxon-name><tp:taxon-name-part taxon-name-part-type="genus" reg="Hemopsis">H.</tp:taxon-name-part><tp:taxon-name-part taxon-name-part-type="species" reg="abstracta">abstracta</tp:taxon-name-part></tp:taxon-name></italic> sp. nov., holotype <bold>C</bold><italic><tp:taxon-name><tp:taxon-name-part taxon-name-part-type="genus" reg="Hemopsis">H.</tp:taxon-name-part><tp:taxon-name-part taxon-name-part-type="species" reg="coalita">coalita</tp:taxon-name-part></tp:taxon-name></italic> sp. nov., holotype <bold>D</bold><italic><tp:taxon-name><tp:taxon-name-part taxon-name-part-type="genus" reg="Hemopsis">H.</tp:taxon-name-part><tp:taxon-name-part taxon-name-part-type="species" reg="heteroidea">heteroidea</tp:taxon-name-part></tp:taxon-name></italic> sp. nov., holotype.</p></caption><graphic xmlns:xlink="http://www.w3.org/1999/xlink" xlink:href="zookeys-1238-017_article-150678__-g003.jpg" position="float" orientation="portrait" xlink:type="simple" id="oo_1324964.jpg"><uri content-type="original_file" xlink:type="simple">https://binary.pensoft.net/fig/1324964</uri></graphic></fig><fig id="F4" position="float" orientation="portrait"><object-id xmlns:xlink="http://www.w3.org/1999/xlink" content-type="doi" xlink:type="simple">10.3897/zookeys.1238.150678.figure4</object-id><object-id xmlns:xlink="http://www.w3.org/1999/xlink" content-type="arpha" xlink:type="simple">651BD1D3-D5D9-523A-A3DB-76997600F1A7</object-id><label>Figure 4.</label><caption><p>Genitalia of <italic><tp:taxon-name><tp:taxon-name-part taxon-name-part-type="genus" reg="Hemopsis">Hemopsis</tp:taxon-name-part></tp:taxon-name></italic> species <bold>A, B, I</bold><italic><tp:taxon-name><tp:taxon-name-part taxon-name-part-type="genus" reg="Hemopsis">H.</tp:taxon-name-part><tp:taxon-name-part taxon-name-part-type="species" reg="dissipatalis">dissipatalis</tp:taxon-name-part></tp:taxon-name></italic><bold>C, D, J</bold><italic><tp:taxon-name><tp:taxon-name-part taxon-name-part-type="genus" reg="Hemopsis">H.</tp:taxon-name-part><tp:taxon-name-part taxon-name-part-type="species" reg="abstracta">abstracta</tp:taxon-name-part></tp:taxon-name></italic> sp. nov. <bold>E, F, K</bold><italic><tp:taxon-name><tp:taxon-name-part taxon-name-part-type="genus" reg="Hemopsis">H.</tp:taxon-name-part><tp:taxon-name-part taxon-name-part-type="species" reg="coalita">coalita</tp:taxon-name-part></tp:taxon-name></italic> sp. nov. <bold>G, H, L</bold><italic><tp:taxon-name><tp:taxon-name-part taxon-name-part-type="genus" reg="Hemopsis">H.</tp:taxon-name-part><tp:taxon-name-part taxon-name-part-type="species" reg="heteroidea">heteroidea</tp:taxon-name-part></tp:taxon-name></italic> sp. nov. <bold>A, C, E, G</bold> male <bold>B, D, F, H</bold> cornuti <bold>I, J, K, L</bold> female. Slide no.: <bold>A, B</bold> YCJ23225 <bold>C, D</bold> YCJ23137 <bold>E, F</bold> YCJ23231 <bold>G</bold> YCJ23162 <bold>H</bold> YCJ23233 <bold>I</bold> YCJ23196 <bold>J</bold> YCJ23107 <bold>K</bold> YCJ23223 <bold>L</bold> YCJ23224.</p></caption><graphic xmlns:xlink="http://www.w3.org/1999/xlink" xlink:href="zookeys-1238-017_article-150678__-g004.jpg" position="float" orientation="portrait" xlink:type="simple" id="oo_1324965.jpg"><uri content-type="original_file" xlink:type="simple">https://binary.pensoft.net/fig/1324965</uri></graphic></fig></tp:treatment-sec></tp:taxon-treatment>
